# Supplementary material for: UHPLC-MS Metabolome Fingerprinting: The Isolation of Main Compounds and Antioxidant Activity of the Andean Species Tetraglochin ameghinoi (Speg.) Speg
Source: Molecules. 2018 Mar 29;23(4):793. doi: 10.3390/molecules23040793 (PMC6017344; doi:10.3390/molecules23040793)
Supplement: Supplementary file 1 [file molecules-23-00793-s001.zip]

Archive with 1 entries (1 files):
- Supplementary material  Luna et al.,with corrections.docx
